# Supplementary material for: The Landscape of Regulatory Noncoding RNAs in Ewing’s Sarcoma
Source: Biomedicines. 2021 Jul 31;9(8):933. doi: 10.3390/biomedicines9080933 (PMC8391329; doi:10.3390/biomedicines9080933)
Supplement: Supplementary file 1 [file biomedicines-09-00933-s001.zip]

Archive with 1 entries (1 files):
- biomedicines-1289785-supplementary.pdf
